# Supplementary material for: Biphenyl-3,3′,4,4′-tetra­carboxylic acid dihydrate
Source: Acta Crystallogr Sect E Struct Rep Online. 2009 Jan 8;65(Pt 2):o244. doi: 10.1107/S1600536808044012 (PMC2968332; doi:10.1107/S1600536808044012)
Supplement: Supplementary file 1 [file e-65-0o244-sup1.cif]

##############################################################################
###                                                                        ###
###        Electronic paper (Acta Crystallographica Section E)             ###
###                                                                        ###
##############################################################################
#                                                                            #
# This CIF contains the data in a paper accepted for publication in Acta     #
# Crystallographica Section E. It conforms to the requirements of Notes      #
# for Authors for Section E, and has been peer reviewed under the auspices   #
# of the IUCr Commission on Journals.                                        #
#                                                                            #
# Full details of the Crystallographic Information File format               #
# are given in the paper "The Crystallographic Information File (CIF):       #
# a New Standard Archive File for Crystallography" by S. R. Hall, F. H.      #
# Allen and I. D. Brown [Acta Cryst. (1991), A47, 655-685].                  #
#                                                                            #
# The current version of the core CIF dictionary is obtainable from          #
# ftp://ftp.iucr.org/pub/cif_core.dic. The current version number is 2.4.    #
#                                                                            #
# Software is freely available for graphical display of the structure(s) in  #
# this CIF.  For information consult the CIF home page http://www.iucr.org/  #
# cif/home.html                                                              #
#                                                                            #
# This file may be used for bona fide research purposes within the           #
# scientific community so long as proper attribution is given to the journal # 
# article from which it was obtained.                                        #
#                                                                            #
##############################################################################
                                             
data_I
_audit_creation_method     SHELXL97
_chemical_name_systematic
;
Biphenyl-3,3',4,4'-tetracarboxylic acid diydrate
;
_chemical_name_common     ?
_chemical_formula_moiety     'C16 H10 O8 , 2H2 O'
_chemical_formula_sum     'C16 H14 O10'
_chemical_formula_weight     366.27
_chemical_melting_point     ?
_symmetry_cell_setting     triclinic
_symmetry_space_group_name_H-M     'P -1'
_symmetry_space_group_name_Hall     '-P 1'
loop_
    _symmetry_equiv_pos_as_xyz
    'x, y, z'
    '-x, -y, -z'
_cell_length_a     5.5858(16)
_cell_length_b     6.6618(19)
_cell_length_c     11.086(3)
_cell_angle_alpha     93.126(5)
_cell_angle_beta     91.404(4)
_cell_angle_gamma     109.110(4)
_cell_volume     388.81(19)
_cell_formula_units_Z     1
_cell_measurement_reflns_used     1245
_cell_measurement_theta_min     3.24
_cell_measurement_theta_max     27.81
_cell_measurement_temperature     296(2)
_exptl_crystal_description     block
_exptl_crystal_colour     colourless
_exptl_crystal_size_max     0.28
_exptl_crystal_size_mid     0.24
_exptl_crystal_size_min     0.22
_exptl_crystal_density_diffrn     1.564
_exptl_crystal_density_meas     ?
_exptl_crystal_density_method     'not measured'
_exptl_crystal_F_000     190
_exptl_absorpt_coefficient_mu     0.133
_exptl_absorpt_correction_type     multi-scan
_exptl_absorpt_process_details     '(SADABS; Bruker, 2001)'
_exptl_absorpt_correction_T_min     0.943
_exptl_absorpt_correction_T_max     0.973
_exptl_special_details
;
;
_diffrn_ambient_temperature     296(2)
_diffrn_radiation_type     MoK\a
_diffrn_radiation_wavelength     0.71073
_diffrn_radiation_source     'fine-focus sealed tube'
_diffrn_radiation_monochromator     graphite
_diffrn_measurement_device_type     'Bruker SMART CCD area-detector'
_diffrn_measurement_method     '\f and \w'
_diffrn_detector_area_resol_mean     ?
_diffrn_reflns_number     1992
_diffrn_reflns_av_R_equivalents     0.0080
_diffrn_reflns_av_sigmaI/netI     0.0140
_diffrn_reflns_theta_min     1.84
_diffrn_reflns_theta_max     25.03
_diffrn_reflns_theta_full     25.03
_diffrn_measured_fraction_theta_max     0.993
_diffrn_measured_fraction_theta_full     0.993
_diffrn_reflns_limit_h_min     -6
_diffrn_reflns_limit_h_max     6
_diffrn_reflns_limit_k_min     -7
_diffrn_reflns_limit_k_max     7
_diffrn_reflns_limit_l_min     -9
_diffrn_reflns_limit_l_max     13
_diffrn_standards_number     ?
_diffrn_standards_interval_count     ?
_diffrn_standards_interval_time     ?
_diffrn_standards_decay_%     ?
_refine_special_details
;
Refinement of <i>F</i>^2^ against ALL reflections. The weighted <i>R</i>-factor
<i>wR</i> and goodness of fit <i>S</i> are based on <i>F</i>^2^, conventional
<i>R</i>-factors <i>R</i> are based on <i>F</i>, with <i>F</i> set to zero for
negative <i>F</i>^2^. The threshold expression of <i>F</i>^2^ >
\s(<i>F</i>^2^) is used only for calculating <i>R</i>-factors(gt) <i>etc</i>.
and is not relevant to the choice of reflections for refinement.
<i>R</i>-factors based on <i>F</i>^2^ are statistically about twice as large
as those based on <i>F</i>, and <i>R</i>- factors based on ALL data will be
even larger.
;
_reflns_number_total     1362
_reflns_number_gt     1222
_reflns_threshold_expression     I>2\s(I)
_refine_ls_structure_factor_coef     Fsqd
_refine_ls_matrix_type     full
_refine_ls_R_factor_all     0.0364
_refine_ls_R_factor_gt     0.0328
_refine_ls_wR_factor_gt     0.0862
_refine_ls_wR_factor_ref     0.0898
_refine_ls_goodness_of_fit_ref     1.084
_refine_ls_restrained_S_all     1.084
_refine_ls_number_reflns     1362
_refine_ls_number_parameters     120
_refine_ls_number_restraints     0
_refine_ls_hydrogen_treatment     constr
_refine_ls_weighting_scheme     calc
_refine_ls_weighting_details
       'calc w = 1/[\s^2^(Fo^2^)+(0.0467P)^2^+0.0831P] where P=(Fo^2^+2Fc^2^)/3'
_atom_sites_solution_hydrogens     geom
_atom_sites_solution_primary     direct
_atom_sites_solution_secondary     difmap
_refine_ls_shift/su_max     0.000
_refine_ls_shift/su_mean     0.000
_refine_diff_density_max     0.164
_refine_diff_density_min     -0.164
_refine_ls_extinction_method     none
_refine_ls_extinction_coef     ?
loop_
    _atom_type_symbol
    _atom_type_description
    _atom_type_scat_dispersion_real
    _atom_type_scat_dispersion_imag
    _atom_type_scat_source
    'C' 'C' 0.0033 0.0016
                         'International Tables Vol C Tables 4.2.6.8 and 6.1.1.4'
    'H' 'H' 0.0000 0.0000
                         'International Tables Vol C Tables 4.2.6.8 and 6.1.1.4'
    'O' 'O' 0.0106 0.0060
                         'International Tables Vol C Tables 4.2.6.8 and 6.1.1.4'
_computing_data_collection     'SMART (Bruker, 2001)'
_computing_cell_refinement     'SAINT (Bruker, 2001)'
_computing_data_reduction     'SAINT (Bruker, 2001)'
_computing_structure_solution     'SHELXS97 (Sheldrick, 2008)'
_computing_structure_refinement     'SHELXL97 (Sheldrick, 2008)'
_computing_molecular_graphics
;
SHELXTL (Sheldrick, 2008) and ORTEP-3 for Windows (Farrugia,
1997)
;
_computing_publication_material     'SHELXTL (Sheldrick, 2008)'
loop_
    _atom_site_type_symbol
    _atom_site_label
    _atom_site_fract_x
    _atom_site_fract_y
    _atom_site_fract_z
    _atom_site_U_iso_or_equiv
    _atom_site_adp_type
    _atom_site_calc_flag
    _atom_site_refinement_flags
    _atom_site_occupancy
    _atom_site_disorder_assembly
    _atom_site_disorder_group
    O O1 1.2031(2) 0.8456(2) 0.40618(9) 0.0535(3) Uani d . 1 . .
    H H1 1.2130 0.8530 0.4803 0.080 Uiso calc R 1 . .
    O O2 0.7989(2) 0.6702(2) 0.43405(9) 0.0528(3) Uani d . 1 . .
    O O3 0.8059(2) 1.09274(19) 0.35300(9) 0.0501(3) Uani d . 1 . .
    O O4 0.5352(2) 1.08299(18) 0.20056(9) 0.0473(3) Uani d . 1 . .
    H H4 0.4952 1.1658 0.2468 0.071 Uiso calc R 1 . .
    O O5 0.3760(2) 0.35552(17) 0.32212(8) 0.0433(3) Uani d . 1 . .
    H H5A 0.2608 0.2949 0.3695 0.065 Uiso d R 1 . .
    H H5B 0.4996 0.4558 0.3561 0.065 Uiso d R 1 . .
    C C1 0.9670(3) 0.7526(2) 0.36863(12) 0.0355(3) Uani d . 1 . .
    C C2 0.9236(2) 0.7450(2) 0.23342(11) 0.0327(3) Uani d . 1 . .
    C C3 1.0093(3) 0.6076(2) 0.16299(12) 0.0352(3) Uani d . 1 . .
    H H3 1.1062 0.5354 0.1992 0.042 Uiso calc R 1 . .
    C C4 0.9533(3) 0.5744(2) 0.03778(11) 0.0329(3) Uani d . 1 . .
    C C5 0.8074(3) 0.6846(3) -0.01240(12) 0.0426(4) Uani d . 1 . .
    H H5 0.7650 0.6639 -0.0949 0.051 Uiso calc R 1 . .
    C C6 0.7238(3) 0.8241(3) 0.05735(12) 0.0423(4) Uani d . 1 . .
    H H6 0.6272 0.8963 0.0210 0.051 Uiso calc R 1 . .
    C C7 0.7815(3) 0.8586(2) 0.18104(11) 0.0341(3) Uani d . 1 . .
    C C8 0.7072(3) 1.0210(2) 0.25400(12) 0.0349(3) Uani d . 1 . .
loop_
    _atom_site_aniso_label
    _atom_site_aniso_U_11
    _atom_site_aniso_U_22
    _atom_site_aniso_U_33
    _atom_site_aniso_U_12
    _atom_site_aniso_U_13
    _atom_site_aniso_U_23
    O1 0.0436(6) 0.0853(9) 0.0246(5) 0.0135(6) -0.0053(4) -0.0055(5)
    O2 0.0502(7) 0.0738(8) 0.0232(5) 0.0062(6) 0.0020(5) -0.0023(5)
    O3 0.0567(7) 0.0651(7) 0.0316(6) 0.0290(6) -0.0118(5) -0.0202(5)
    O4 0.0621(7) 0.0599(7) 0.0298(5) 0.0363(6) -0.0068(5) -0.0100(5)
    O5 0.0480(6) 0.0484(6) 0.0323(5) 0.0154(5) 0.0033(4) -0.0044(4)
    C1 0.0423(8) 0.0418(8) 0.0231(7) 0.0164(6) -0.0016(6) -0.0054(6)
    C2 0.0342(7) 0.0396(7) 0.0216(6) 0.0095(6) -0.0006(5) -0.0030(5)
    C3 0.0408(8) 0.0430(8) 0.0240(7) 0.0175(6) -0.0019(5) -0.0016(5)
    C4 0.0375(7) 0.0372(7) 0.0226(6) 0.0114(6) -0.0003(5) -0.0032(5)
    C5 0.0589(10) 0.0540(9) 0.0202(7) 0.0276(8) -0.0063(6) -0.0065(6)
    C6 0.0559(9) 0.0521(9) 0.0265(7) 0.0297(8) -0.0055(6) -0.0043(6)
    C7 0.0373(7) 0.0390(7) 0.0244(7) 0.0113(6) -0.0004(5) -0.0036(6)
    C8 0.0381(7) 0.0403(8) 0.0250(7) 0.0120(6) 0.0007(6) -0.0025(6)
_geom_special_details
;
All e.s.d.'s (except the e.s.d. in the dihedral angle between two l.s. planes)
are estimated using the full covariance matrix. The cell e.s.d.'s are taken
into account individually in the estimation of e.s.d.'s in distances, angles
and torsion angles; correlations between e.s.d.'s in cell parameters are only
used when they are defined by crystal symmetry. An approximate (isotropic)
treatment of cell e.s.d.'s is used for estimating e.s.d.'s involving l.s.
planes.
;
loop_
    _geom_bond_atom_site_label_1
    _geom_bond_atom_site_label_2
    _geom_bond_site_symmetry_2
    _geom_bond_distance
    _geom_bond_publ_flag
    O1 C1 . 1.3065(18) ?
    O1 H1 . 0.8200 ?
    O2 C1 . 1.2031(18) ?
    O3 C8 . 1.2156(17) ?
    O4 C8 . 1.3052(17) ?
    O4 H4 . 0.8200 ?
    O5 H5A . 0.8500 ?
    O5 H5B . 0.8502 ?
    C1 C2 . 1.5080(18) ?
    C2 C3 . 1.380(2) ?
    C2 C7 . 1.399(2) ?
    C3 C4 . 1.4047(19) ?
    C3 H3 . 0.9300 ?
    C4 C5 . 1.388(2) ?
    C4 C4 2_765 1.492(3) ?
    C5 C6 . 1.380(2) ?
    C5 H5 . 0.9300 ?
    C6 C7 . 1.3901(19) ?
    C6 H6 . 0.9300 ?
    C7 C8 . 1.4874(19) ?
loop_
    _geom_angle_atom_site_label_1
    _geom_angle_atom_site_label_2
    _geom_angle_atom_site_label_3
    _geom_angle_site_symmetry_1
    _geom_angle_site_symmetry_3
    _geom_angle
    _geom_angle_publ_flag
    C1 O1 H1 . . 109.5 ?
    C8 O4 H4 . . 109.5 ?
    H5A O5 H5B . . 114.3 ?
    O2 C1 O1 . . 123.81(12) ?
    O2 C1 C2 . . 122.09(13) ?
    O1 C1 C2 . . 114.00(12) ?
    C3 C2 C7 . . 120.53(12) ?
    C3 C2 C1 . . 117.84(12) ?
    C7 C2 C1 . . 121.39(12) ?
    C2 C3 C4 . . 121.34(13) ?
    C2 C3 H3 . . 119.3 ?
    C4 C3 H3 . . 119.3 ?
    C5 C4 C3 . . 117.43(13) ?
    C5 C4 C4 . 2_765 121.52(14) ?
    C3 C4 C4 . 2_765 121.05(15) ?
    C6 C5 C4 . . 121.45(13) ?
    C6 C5 H5 . . 119.3 ?
    C4 C5 H5 . . 119.3 ?
    C5 C6 C7 . . 121.10(14) ?
    C5 C6 H6 . . 119.5 ?
    C7 C6 H6 . . 119.5 ?
    C6 C7 C2 . . 118.11(13) ?
    C6 C7 C8 . . 120.75(13) ?
    C2 C7 C8 . . 121.04(12) ?
    O3 C8 O4 . . 123.78(13) ?
    O3 C8 C7 . . 122.06(13) ?
    O4 C8 C7 . . 114.11(11) ?
loop_
    _geom_torsion_atom_site_label_1
    _geom_torsion_atom_site_label_2
    _geom_torsion_atom_site_label_3
    _geom_torsion_atom_site_label_4
    _geom_torsion_site_symmetry_1
    _geom_torsion_site_symmetry_2
    _geom_torsion_site_symmetry_3
    _geom_torsion_site_symmetry_4
    _geom_torsion
    _geom_torsion_publ_flag
    O2 C1 C2 C3 . . . . -104.45(17) ?
    O1 C1 C2 C3 . . . . 72.09(17) ?
    O2 C1 C2 C7 . . . . 70.0(2) ?
    O1 C1 C2 C7 . . . . -113.51(16) ?
    C7 C2 C3 C4 . . . . -1.2(2) ?
    C1 C2 C3 C4 . . . . 173.25(13) ?
    C2 C3 C4 C5 . . . . -0.3(2) ?
    C2 C3 C4 C4 . . . 2_765 -179.98(15) ?
    C3 C4 C5 C6 . . . . 1.1(2) ?
    C4 C4 C5 C6 2_765 . . . -179.21(16) ?
    C4 C5 C6 C7 . . . . -0.4(3) ?
    C5 C6 C7 C2 . . . . -1.1(2) ?
    C5 C6 C7 C8 . . . . 175.44(14) ?
    C3 C2 C7 C6 . . . . 1.8(2) ?
    C1 C2 C7 C6 . . . . -172.41(13) ?
    C3 C2 C7 C8 . . . . -174.64(12) ?
    C1 C2 C7 C8 . . . . 11.1(2) ?
    C6 C7 C8 O3 . . . . -161.23(14) ?
    C2 C7 C8 O3 . . . . 15.2(2) ?
    C6 C7 C8 O4 . . . . 16.55(19) ?
    C2 C7 C8 O4 . . . . -167.06(13) ?
loop_
    _geom_hbond_atom_site_label_D
    _geom_hbond_atom_site_label_H
    _geom_hbond_atom_site_label_A
    _geom_hbond_site_symmetry_A
    _geom_hbond_distance_DH
    _geom_hbond_distance_HA
    _geom_hbond_distance_DA
    _geom_hbond_angle_DHA
    _geom_hbond_publ_flag
    O1 H1 O3 2_776 0.82 1.88 2.683(3) 168 yes
    O4 H4 O5 1_565 0.82 1.79 2.599(3) 169 yes
    O5 H5A O3 1_445 0.85 2.45 3.129(3) 137 yes
    O5 H5A O2 2_666 0.85 2.22 2.892(3) 136 yes
    O5 H5B O2 . 0.85 1.95 2.801(3) 175 yes
data_global
_journal_date_recd_electronic     2008-11-04
_journal_date_accepted     2008-12-26
_journal_name_full     'Acta Crystallographica, Section E'
_journal_year     2009
_journal_volume     65
_journal_issue      2
_journal_page_first     o244
_journal_page_last     o244
_journal_paper_category     QO
_journal_coeditor_code     HK2568
_publ_contact_author_name     'Professor Dong-Ya Zhu'
_publ_contact_author_address
;
School of Pharmaceutical Science
Nanjing Medical University
Nanjing 210029
People's Republic of China
;
_publ_contact_author_email     sevencpu@163.com
_publ_contact_author_fax     '86 25 86863165'
_publ_contact_author_phone     '86 25 86863175'
_publ_section_title
;
Biphenyl-3,3',4,4'-tetracarboxylic acid dihydrate
;
loop_
    _publ_author_name
    _publ_author_address
    'Fei Li'
;
School of Pharmaceutical Science
Nanjing Medical University
Nanjing 210029
People's Republic of China
;
    'Wu-Wei Wang'
;
School of Pharmaceutical Science
Nanjing Medical University
Nanjing 210029
People's Republic of China
;
    'Xing Ji'
;
School of Pharmaceutical Science
Nanjing Medical University
Nanjing 210029
People's Republic of China
;
    'Chang-Chun Cao'
;
School of Pharmaceutical Science
Nanjing Medical University
Nanjing 210029
People's Republic of China
;
    'Dong-Ya Zhu'
;
School of Pharmaceutical Science
Nanjing Medical University
Nanjing 210029
People's Republic of China
;
