# Supplementary material for: Biphenyl-3,3′,4,4′-tetra­carboxylic acid dihydrate
Source: Acta Crystallogr Sect E Struct Rep Online. 2009 Jan 8;65(Pt 2):o244. doi: 10.1107/S1600536808044012 (PMC2968332; doi:10.1107/S1600536808044012)
Supplement: Supplementary file 2 [file e-65-0o244-Isup2.hkl]

# 
# h,k,l, Fc-squared, Fo-squared, sigma(Fo-squared) and status flag 
# 
data_I
_shelx_title ' 081025B in P-1' 
_shelx_refln_list_code          4 
_shelx_F_calc_maximum       93.22 
_exptl_crystal_F_000       190.00 
_reflns_d_resolution_high  0.8400 
 
loop_ 
 _symmetry_equiv_pos_as_xyz 
 'x, y, z' 
 '-x, -y, -z' 
 
_cell_length_a     5.5858 
_cell_length_b     6.6618 
_cell_length_c    11.0858 
_cell_angle_alpha  93.126 
_cell_angle_beta   91.404 
_cell_angle_gamma 109.110 
 
_shelx_F_squared_multiplier     1.000 
 
loop_ 
 _refln_index_h 
 _refln_index_k 
 _refln_index_l 
 _refln_F_squared_calc 
 _refln_F_squared_meas 
 _refln_F_squared_sigma 
 _refln_observed_status 
   1   0   0      703.30      686.87      6.83 o 
   2   0   0      276.29      282.07      2.97 o 
   3   0   0       47.50       43.50      0.58 o 
   4   0   0      128.67      129.05      1.29 o 
   5   0   0       64.86       60.82      1.34 o 
   6   0   0        0.42        0.65      0.27 o 
  -6   1   0       10.65       11.62      0.65 o 
  -5   1   0        0.00       -0.22      0.16 o 
  -4   1   0      147.75      151.36      2.13 o 
  -3   1   0      107.02      108.82      1.53 o 
  -2   1   0      314.30      301.55      3.16 o 
  -1   1   0      102.72      108.91      1.25 o 
   0   1   0      234.27      227.57      1.63 o 
   1   1   0     2122.00     2074.61     31.53 o 
   2   1   0      386.18      413.34      2.99 o 
   3   1   0      183.70      192.17      1.68 o 
   4   1   0        0.47        0.50      0.12 o 
   5   1   0       22.74       20.79      0.80 o 
  -6   2   0        6.21        7.72      0.58 o 
  -5   2   0        8.07        8.67      0.52 o 
  -4   2   0      161.15      168.31      2.35 o 
  -3   2   0        4.62        5.73      0.31 o 
  -2   2   0        2.46        2.82      0.22 o 
  -1   2   0     2690.61     2601.58     25.01 o 
   0   2   0      234.49      239.80      2.61 o 
   1   2   0      227.28      239.33      1.88 o 
   2   2   0       68.53       63.20      0.76 o 
   3   2   0       12.34       13.43      0.36 o 
   4   2   0       24.82       23.01      0.64 o 
   5   2   0        7.70        6.90      0.50 o 
  -6   3   0        7.20        7.85      0.59 o 
  -5   3   0        7.13        8.69      0.54 o 
  -4   3   0        1.29        1.32      0.25 o 
  -3   3   0       25.23       21.71      0.66 o 
  -2   3   0       48.75       46.23      0.93 o 
  -1   3   0      294.03      286.92      3.23 o 
   0   3   0       45.40       49.84      0.66 o 
   1   3   0       49.97       46.86      0.66 o 
   2   3   0       39.16       37.82      1.45 o 
   3   3   0       14.28       14.55      0.42 o 
   4   3   0        4.81        5.62      0.31 o 
  -6   4   0        1.46        1.18      0.36 o 
  -5   4   0      199.64      202.74      3.00 o 
  -4   4   0       42.55       42.47      1.10 o 
  -3   4   0       34.92       33.06      0.91 o 
  -2   4   0      106.04      105.04      1.70 o 
  -1   4   0       36.21       32.68      0.85 o 
   0   4   0      192.48      188.36      1.76 o 
   1   4   0        5.16        5.74      0.28 o 
   2   4   0        7.01        7.37      0.32 o 
   3   4   0       13.94       16.42      0.59 o 
   4   4   0        3.17        3.12      0.27 o 
  -6   5   0        1.85        1.21      0.38 o 
  -5   5   0        0.23        0.18      0.28 o 
  -4   5   0       56.92       59.55      1.44 o 
  -3   5   0      391.38      381.16      4.60 o 
  -2   5   0      127.46      123.25      2.04 o 
  -1   5   0       19.60       19.84      0.78 o 
   0   5   0        2.18        1.58      0.24 o 
   1   5   0       61.36       58.97      0.94 o 
   2   5   0        3.99        4.30      0.30 o 
   3   5   0        1.58        2.46      0.27 o 
  -5   6   0        2.03        2.57      0.43 o 
  -4   6   0        5.39        4.35      0.51 o 
  -3   6   0        0.43        0.93      0.32 o 
  -2   6   0      236.27      238.53      3.39 o 
  -1   6   0       40.30       39.42      1.12 o 
   0   6   0        0.64        1.11      0.22 o 
   1   6   0        8.65        9.27      0.68 o 
   2   6   0       30.89       31.09      0.77 o 
  -4   7   0        6.84        6.94      0.67 o 
  -3   7   0        4.55        6.84      0.63 o 
  -2   7   0        5.61        4.46      0.52 o 
  -1   7   0       25.35       28.17      1.04 o 
   0   7   0        1.63        1.74      0.38 o 
   1   7   0        3.26        2.74      1.09 o 
  -1  -7   1        0.95        0.84      0.42 o 
   0  -7   1       24.81       25.02      0.70 o 
   1  -7   1       59.88       60.47      1.53 o 
   2  -7   1        2.12        1.93      0.41 o 
   3  -7   1       14.51       14.23      0.84 o 
   4  -7   1       13.67       12.34      0.81 o 
  -2  -6   1        3.17        2.72      0.28 o 
  -1  -6   1        0.24        0.44      0.33 o 
   0  -6   1        3.51        3.30      0.29 o 
   1  -6   1       33.07       33.12      1.04 o 
   2  -6   1       85.43       88.57      1.79 o 
   3  -6   1       50.17       48.13      1.31 o 
   4  -6   1        7.03        6.47      0.55 o 
   5  -6   1        5.78        6.02      0.59 o 
  -3  -5   1        4.88        4.56      0.43 o 
  -2  -5   1        7.80        7.60      0.37 o 
  -1  -5   1        9.81        8.46      0.63 o 
   0  -5   1       15.36       16.11      0.47 o 
   1  -5   1        8.68        8.82      0.85 o 
   2  -5   1      111.26      107.66      1.85 o 
   3  -5   1        2.64        3.13      0.38 o 
   4  -5   1      223.63      229.01      3.27 o 
   5  -5   1        3.38        3.15      0.42 o 
   6  -5   1        0.00       -0.16      0.27 o 
  -4  -4   1       14.48       13.39      0.60 o 
  -3  -4   1       33.25       32.56      0.69 o 
  -2  -4   1        9.74        9.39      0.36 o 
  -1  -4   1        3.21        3.40      0.50 o 
   0  -4   1      207.04      203.79      1.90 o 
   1  -4   1       87.85       90.34      1.05 o 
   2  -4   1      109.97      101.27      1.63 o 
   3  -4   1        0.53        1.14      0.25 o 
   4  -4   1       33.51       35.83      1.01 o 
   5  -4   1        0.86        0.93      0.30 o 
   6  -4   1        2.55        3.30      0.45 o 
  -4  -3   1        7.26        5.90      0.32 o 
  -3  -3   1        1.24        1.06      0.17 o 
  -2  -3   1       13.42       12.60      0.35 o 
  -1  -3   1       19.03       15.82      0.37 o 
   0  -3   1      192.65      184.35      1.84 o 
   1  -3   1        8.76        7.89      0.25 o 
   2  -3   1      445.55      433.18      4.62 o 
   3  -3   1      224.29      207.57      2.67 o 
   4  -3   1        4.70        5.06      0.39 o 
   5  -3   1        4.75        5.69      0.45 o 
   6  -3   1        2.63        2.60      0.38 o 
  -5  -2   1        5.53        4.69      0.44 o 
  -4  -2   1      110.65      107.20      1.34 o 
  -3  -2   1      117.15      119.88      1.26 o 
  -2  -2   1      509.49      526.15      2.98 o 
  -1  -2   1      229.76      230.12      1.81 o 
   0  -2   1      213.80      207.33      1.62 o 
   1  -2   1     2366.05     2208.53     15.55 o 
   2  -2   1      265.73      285.55      3.14 o 
   3  -2   1      371.02      373.24      4.11 o 
   4  -2   1       13.12       13.94      0.57 o 
   5  -2   1        6.28        6.29      0.48 o 
   6  -2   1        6.36        8.19      0.58 o 
  -5  -1   1       17.92       19.51      0.57 o 
  -4  -1   1       17.83       15.76      0.66 o 
  -3  -1   1       30.07       33.54      0.54 o 
  -2  -1   1        0.09        0.60      0.07 o 
  -1  -1   1     8690.47     7643.37     55.22 o 
   0  -1   1      778.71      769.26      5.39 o 
   1  -1   1      231.38      221.81      1.82 o 
   2  -1   1        3.75        3.32      0.20 o 
   3  -1   1      119.84      129.10      1.75 o 
   4  -1   1      146.72      145.34      2.09 o 
   5  -1   1        2.82        3.52      0.36 o 
   6  -1   1        0.16       -0.03      0.22 o 
  -6   0   1        0.01       -0.25      0.19 o 
  -5   0   1      109.25      104.59      1.23 o 
  -4   0   1        2.98        3.60      0.20 o 
  -3   0   1      145.22      148.95      1.89 o 
  -2   0   1        0.21        0.12      0.07 o 
  -1   0   1      597.98      603.99      5.83 o 
   0   0   1        2.38        3.86      0.08 o 
   1   0   1      764.24      767.02      5.22 o 
   2   0   1      755.19      802.41      5.41 o 
   3   0   1       36.95       35.34      0.50 o 
   4   0   1       12.70       15.23      0.35 o 
   5   0   1        3.11        2.97      0.35 o 
   6   0   1        3.29        2.96      0.38 o 
  -6   1   1        1.13        1.42      0.58 o 
  -5   1   1        2.58        3.31      0.35 o 
  -4   1   1        9.48        8.57      0.42 o 
  -3   1   1       43.28       43.61      0.82 o 
  -2   1   1      261.13      253.57      2.71 o 
  -1   1   1       46.37       39.54      0.59 o 
   0   1   1       57.30       63.07      0.81 o 
   1   1   1      351.68      361.66      7.94 o 
   2   1   1      262.83      289.12      2.19 o 
   3   1   1       62.92       60.73      0.83 o 
   4   1   1       15.96       16.42      0.40 o 
   5   1   1        0.16        1.04      0.28 o 
  -6   2   1        6.35        7.41      0.56 o 
  -5   2   1       17.70       20.12      0.75 o 
  -4   2   1       41.66       40.18      0.94 o 
  -3   2   1       12.43       12.58      0.46 o 
  -2   2   1       70.05       72.30      1.10 o 
  -1   2   1      508.86      480.15      4.81 o 
   0   2   1        7.90        8.88      0.23 o 
   1   2   1      257.40      284.90      2.19 o 
   2   2   1      175.31      178.52      1.58 o 
   3   2   1       42.84       42.23      0.66 o 
   4   2   1        0.04        0.06      0.12 o 
   5   2   1        3.04        2.97      0.38 o 
  -6   3   1       68.17       69.10      1.64 o 
  -5   3   1       39.75       42.35      1.14 o 
  -4   3   1        0.79        1.07      0.24 o 
  -3   3   1        9.04        8.92      0.44 o 
  -2   3   1        0.01        0.12      0.17 o 
  -1   3   1      378.94      367.40      3.99 o 
   0   3   1      510.94      526.61      2.98 o 
   1   3   1        5.86        5.22      0.29 o 
   2   3   1        3.52        4.95      0.43 o 
   3   3   1        9.65        9.15      0.34 o 
   4   3   1        0.70        0.76      0.17 o 
  -6   4   1        3.93        4.80      0.51 o 
  -5   4   1       14.64       15.59      0.71 o 
  -4   4   1      378.09      383.89      4.58 o 
  -3   4   1      110.81      107.93      1.80 o 
  -2   4   1        4.62        4.82      0.38 o 
  -1   4   1       80.23       79.71      1.41 o 
   0   4   1      222.40      236.10      2.10 o 
   1   4   1       35.76       38.70      1.23 o 
   2   4   1       22.50       23.07      0.55 o 
   3   4   1        0.17        0.05      0.14 o 
   4   4   1        2.38        2.20      0.46 o 
  -6   5   1        0.87        1.44      0.37 o 
  -5   5   1        0.32        0.19      0.26 o 
  -4   5   1       57.90       58.21      1.41 o 
  -3   5   1      238.93      237.08      3.25 o 
  -2   5   1       53.93       59.37      1.34 o 
  -1   5   1       44.18       44.08      1.13 o 
   0   5   1        8.10       10.06      0.57 o 
   1   5   1       25.22       27.12      0.63 o 
   2   5   1       21.05       18.33      0.54 o 
   3   5   1        1.51        1.34      0.23 o 
  -5   6   1        4.62        3.67      0.52 o 
  -4   6   1        5.77        4.83      0.52 o 
  -3   6   1       23.13       20.93      0.91 o 
  -2   6   1        0.65        0.82      0.31 o 
  -1   6   1        1.26        0.39      0.32 o 
   0   6   1       12.73       11.93      0.63 o 
   1   6   1        4.32        4.66      0.33 o 
   2   6   1        0.01        0.41      0.30 o 
  -4   7   1        4.00        4.48      0.58 o 
  -3   7   1       12.04       12.84      0.80 o 
  -2   7   1        2.86        2.20      0.43 o 
  -1   7   1        5.18        5.98      0.54 o 
   0   7   1        0.01        0.11      0.28 o 
   0  -7   2        3.29        3.54      0.32 o 
   1  -7   2       31.26       31.89      1.10 o 
   2  -7   2       37.74       36.72      1.22 o 
   3  -7   2       26.39       29.11      1.13 o 
   4  -7   2        0.68        0.88      0.41 o 
  -2  -6   2        0.24        0.44      0.18 o 
  -1  -6   2        3.08        2.56      0.29 o 
   0  -6   2        2.58        3.09      0.28 o 
   1  -6   2       28.29       29.74      0.94 o 
   2  -6   2        0.93        1.03      0.31 o 
   3  -6   2      129.08      127.48      2.27 o 
   4  -6   2       14.21       14.70      0.78 o 
   5  -6   2        0.46        0.12      0.29 o 
  -3  -5   2        8.86        6.88      0.55 o 
  -2  -5   2       26.65       26.33      0.63 o 
  -1  -5   2       37.77       37.70      0.94 o 
   0  -5   2        7.43        9.05      0.36 o 
   1  -5   2        7.44        7.77      0.35 o 
   2  -5   2       39.08       39.36      1.05 o 
   3  -5   2        0.94        1.08      0.30 o 
   4  -5   2        0.17        0.50      0.25 o 
   5  -5   2        5.78        5.64      0.51 o 
   6  -5   2        0.31        0.62      0.35 o 
  -4  -4   2       20.51       18.48      0.82 o 
  -3  -4   2        9.37        7.74      0.35 o 
  -2  -4   2        0.02        0.10      0.18 o 
  -1  -4   2       19.17       18.70      0.45 o 
   0  -4   2        2.57        2.93      0.20 o 
   1  -4   2       17.30       17.41      0.78 o 
   2  -4   2      198.64      177.82      2.40 o 
   3  -4   2       61.22       61.18      1.26 o 
   4  -4   2       23.63       25.01      0.85 o 
   5  -4   2        0.18        0.12      0.22 o 
   6  -4   2        0.27        0.33      0.27 o 
  -4  -3   2       50.89       43.54      1.04 o 
  -3  -3   2      400.88      374.17      3.08 o 
  -2  -3   2        1.58        1.57      0.17 o 
  -1  -3   2        1.08        0.66      0.06 o 
   0  -3   2      369.81      376.82      2.42 o 
   1  -3   2      374.80      388.43      2.28 o 
   2  -3   2       74.07       72.53      1.21 o 
   3  -3   2        7.16       11.12      0.50 o 
   4  -3   2       34.47       33.35      0.92 o 
   5  -3   2        0.24        0.50      0.22 o 
   6  -3   2        8.68        9.46      0.64 o 
  -5  -2   2        0.08        0.25      0.22 o 
  -4  -2   2       45.55       42.81      0.74 o 
  -3  -2   2        6.68        7.28      0.79 o 
  -2  -2   2     1386.61     1406.29      7.49 o 
  -1  -2   2      188.11      198.61      1.23 o 
   0  -2   2       35.02       35.00      0.56 o 
   1  -2   2       57.46       56.42      0.47 o 
   2  -2   2      384.70      422.60      3.01 o 
   3  -2   2      739.09      787.94      7.92 o 
   4  -2   2        3.37        3.02      0.22 o 
   5  -2   2        1.12        1.03      0.19 o 
   6  -2   2       20.45       23.48      0.96 o 
  -5  -1   2        0.01        0.03      0.13 o 
  -4  -1   2       13.57       12.40      0.37 o 
  -3  -1   2       53.12       51.60      0.53 o 
  -2  -1   2        6.02        5.71      0.14 o 
  -1  -1   2       32.82       36.44      0.32 o 
   0  -1   2      699.25      694.32      3.86 o 
   1  -1   2      459.20      420.56      2.85 o 
   2  -1   2       61.80       56.33      0.62 o 
   3  -1   2      171.64      178.62      2.26 o 
   4  -1   2       81.59       83.27      1.47 o 
   5  -1   2       30.01       28.15      0.91 o 
   6  -1   2        0.93        0.99      0.32 o 
  -5   0   2        8.39        9.04      0.28 o 
  -4   0   2        2.80        2.26      0.17 o 
  -3   0   2       58.93       62.35      0.70 o 
  -2   0   2        1.17        0.85      0.12 o 
  -1   0   2       48.32       47.18      0.64 o 
   0   0   2      209.15      190.82      1.34 o 
   1   0   2      727.04      680.14     10.35 o 
   2   0   2     1047.06     1044.39      9.19 o 
   3   0   2       10.01       12.69      0.27 o 
   4   0   2        1.32        1.07      0.23 o 
   5   0   2       19.35       20.90      0.80 o 
   6   0   2        0.27        0.11      0.25 o 
  -6   1   2        2.30        3.19      0.28 o 
  -5   1   2        1.69        1.75      0.28 o 
  -4   1   2       78.14       79.69      1.37 o 
  -3   1   2      150.26      149.38      1.88 o 
  -2   1   2        0.99        1.05      0.12 o 
  -1   1   2        1.22        0.89      0.08 o 
   0   1   2      418.72      395.11      3.50 o 
   1   1   2       56.26       59.22      0.46 o 
   2   1   2        3.21        4.50      0.13 o 
   3   1   2      150.19      148.28      1.37 o 
   4   1   2       30.99       29.05      0.87 o 
   5   1   2        1.95        2.58      0.35 o 
  -6   2   2       64.35       68.99      1.57 o 
  -5   2   2       16.34       16.58      0.66 o 
  -4   2   2        4.93        4.46      0.33 o 
  -3   2   2        6.35        6.62      0.34 o 
  -2   2   2      849.69      871.90      8.43 o 
  -1   2   2      318.15      304.69      2.19 o 
   0   2   2      332.96      313.17      2.21 o 
   1   2   2      141.22      149.56      0.98 o 
   2   2   2      106.61      120.25      1.19 o 
   3   2   2       15.17       13.30      0.36 o 
   4   2   2        6.87        7.51      0.48 o 
   5   2   2        2.40        2.93      0.40 o 
  -6   3   2       10.15       11.82      0.68 o 
  -5   3   2      338.63      358.89      4.39 o 
  -4   3   2        7.60        8.93      0.47 o 
  -3   3   2       84.24       79.33      1.36 o 
  -2   3   2      169.94      158.40      2.07 o 
  -1   3   2     1424.88     1500.28      9.85 o 
   0   3   2      131.29      147.49      1.30 o 
   1   3   2        6.60        7.12      0.41 o 
   2   3   2       91.33       88.93      1.07 o 
   3   3   2        5.24        5.73      0.29 o 
   4   3   2        2.06        1.92      0.33 o 
  -6   4   2       10.56       10.62      0.65 o 
  -4   4   2      163.53      165.71      2.48 o 
  -3   4   2       20.69       23.62      0.76 o 
  -2   4   2        8.21        6.89      0.45 o 
  -1   4   2       22.90       24.19      0.43 o 
   0   4   2       32.60       36.80      0.92 o 
   1   4   2      179.66      197.62      1.90 o 
   2   4   2        0.05       -0.03      0.13 o 
   3   4   2        1.22        1.35      0.20 o 
   4   4   2        1.91        1.73      0.35 o 
  -6   5   2        5.38        5.33      0.56 o 
  -5   5   2        0.85        0.68      0.33 o 
  -4   5   2        0.19        0.65      0.31 o 
  -3   5   2        8.65        7.08      0.55 o 
  -2   5   2       46.26       47.18      1.21 o 
  -1   5   2        4.44        5.29      0.46 o 
   0   5   2        7.49        7.21      0.51 o 
   1   5   2        8.17        6.74      0.45 o 
   2   5   2       17.60       18.22      0.68 o 
   3   5   2        9.11        8.90      0.43 o 
  -5   6   2        4.14        5.40      0.58 o 
  -4   6   2        9.02        9.79      0.70 o 
  -3   6   2        4.16        4.89      0.53 o 
  -2   6   2        0.48        0.10      0.27 o 
  -1   6   2        7.55        7.57      0.56 o 
   0   6   2       16.21       16.79      0.75 o 
   1   6   2        4.52        4.02      0.45 o 
   2   6   2        0.72        0.90      0.37 o 
  -4   7   2        4.76        4.69      0.59 o 
  -3   7   2        5.27        5.68      0.60 o 
  -2   7   2        4.04        3.20      0.45 o 
  -1   7   2        0.01       -0.05      0.25 o 
   0   7   2        0.33        0.62      0.29 o 
   0  -7   3        9.84       10.59      1.03 o 
   1  -7   3        0.02        0.21      0.20 o 
   2  -7   3       40.50       41.77      1.29 o 
   3  -7   3        0.70        1.41      0.42 o 
   4  -7   3        0.03        0.27      0.35 o 
  -2  -6   3        2.44        2.01      0.38 o 
  -1  -6   3       13.40       14.65      0.50 o 
   0  -6   3        1.85        1.71      0.48 o 
   1  -6   3        1.83        1.46      0.23 o 
   2  -6   3        0.34        0.85      0.32 o 
   3  -6   3        0.04       -0.05      0.27 o 
   4  -6   3        3.12        2.54      0.40 o 
   5  -6   3        0.21       -0.05      0.28 o 
  -3  -5   3        5.31        5.40      0.51 o 
  -2  -5   3       16.64       16.02      0.63 o 
  -1  -5   3        0.44        0.86      0.17 o 
   0  -5   3        4.78        4.46      0.54 o 
   1  -5   3       26.72       26.13      0.58 o 
   2  -5   3        3.99        3.93      0.40 o 
   3  -5   3        0.00       -0.10      0.22 o 
   4  -5   3        1.94        1.80      0.31 o 
   5  -5   3        3.62        3.85      0.46 o 
   6  -5   3        9.81       11.04      0.73 o 
  -4  -4   3       52.76       44.36      1.28 o 
  -3  -4   3        3.38        4.59      0.42 o 
  -2  -4   3       21.50       22.66      0.52 o 
  -1  -4   3      100.31      100.28      1.15 o 
   0  -4   3        6.61        9.31      0.31 o 
   1  -4   3       45.72       45.91      0.52 o 
   2  -4   3        1.71        1.90      0.17 o 
   3  -4   3       16.79       18.49      0.68 o 
   4  -4   3        0.34        0.28      0.20 o 
   5  -4   3        0.90        0.72      0.26 o 
   6  -4   3        1.35        1.04      0.32 o 
  -4  -3   3        1.72        1.98      0.32 o 
  -3  -3   3       27.07       21.84      0.74 o 
  -2  -3   3       40.37       42.19      0.65 o 
  -1  -3   3       14.15       17.50      0.27 o 
   0  -3   3        9.92       10.00      0.22 o 
   1  -3   3       37.79       49.29      0.49 o 
   2  -3   3      147.94      167.56      1.47 o 
   3  -3   3       82.03       78.95      1.41 o 
   4  -3   3       73.29       79.33      1.52 o 
   5  -3   3       33.31       29.84      0.98 o 
   6  -3   3        9.37        9.59      0.64 o 
  -5  -2   3        0.54        0.31      0.24 o 
  -4  -2   3        8.98        9.44      0.54 o 
  -3  -2   3       24.24       24.81      0.49 o 
  -2  -2   3       24.17       29.76      0.36 o 
  -1  -2   3      832.78      886.15      4.81 o 
   0  -2   3      169.20      143.85      0.96 o 
   1  -2   3      150.71      144.82      0.96 o 
   2  -2   3        0.14        0.27      0.08 o 
   3  -2   3       52.83       64.19      0.66 o 
   4  -2   3        6.76        6.59      0.41 o 
   5  -2   3        6.77        7.44      0.52 o 
   6  -2   3       20.97       22.72      0.66 o 
  -5  -1   3        2.07        2.72      0.35 o 
  -4  -1   3       40.54       41.24      0.53 o 
  -3  -1   3       33.71       32.57      0.41 o 
  -2  -1   3      111.25      120.68      0.86 o 
  -1  -1   3      731.89      766.25      5.06 o 
   0  -1   3     1161.12     1072.04      5.87 o 
   1  -1   3       56.13       51.41      0.76 o 
   2  -1   3      138.03      134.90      1.17 o 
   3  -1   3      141.04      142.49      1.33 o 
   4  -1   3        0.51        0.58      0.19 o 
   5  -1   3       10.57        9.00      0.53 o 
   6  -1   3        0.05       -0.02      0.24 o 
  -5   0   3        6.17        6.48      0.31 o 
  -4   0   3       29.72       28.62      0.51 o 
  -3   0   3       18.22       21.85      0.38 o 
  -2   0   3      129.93      121.77      1.00 o 
  -1   0   3       41.75       31.64      0.33 o 
   0   0   3      414.57      398.09      2.70 o 
   1   0   3        0.21        0.87      0.08 o 
   2   0   3      107.16      105.96      1.36 o 
   3   0   3       14.20       14.20      0.33 o 
   4   0   3       14.29       13.94      0.61 o 
   5   0   3        3.06        2.91      0.38 o 
   6   0   3        4.67        4.39      0.49 o 
  -6   1   3       15.48       17.18      0.75 o 
  -5   1   3       51.80       56.68      0.86 o 
  -4   1   3      102.59      104.98      1.13 o 
  -3   1   3       53.53       57.74      0.69 o 
  -2   1   3      699.25      688.72      4.61 o 
  -1   1   3     1099.94     1014.99      9.01 o 
   0   1   3      335.56      339.04      2.98 o 
   1   1   3       17.33       17.00      0.29 o 
   2   1   3       23.43       25.97      0.31 o 
   3   1   3       68.89       71.29      0.65 o 
   4   1   3        6.15        4.98      0.41 o 
   5   1   3        2.62        2.35      0.36 o 
  -6   2   3       92.97      101.33      1.37 o 
  -5   2   3        4.74        5.77      0.30 o 
  -4   2   3       20.56       19.80      0.62 o 
  -3   2   3       71.77       73.62      0.84 o 
  -2   2   3      499.88      570.28      4.45 o 
  -1   2   3      483.01      500.84      3.45 o 
   0   2   3        2.67        3.30      0.23 o 
   1   2   3       56.40       61.64      0.64 o 
   2   2   3       38.20       38.53      0.58 o 
   3   2   3        0.94        1.12      0.17 o 
   4   2   3        1.86        1.19      0.27 o 
   5   2   3        4.65        4.94      0.48 o 
  -6   3   3       55.91       60.87      1.04 o 
  -5   3   3        8.11        7.71      0.49 o 
  -4   3   3       65.81       62.66      1.24 o 
  -3   3   3      100.75      101.13      1.60 o 
  -2   3   3      178.24      178.73      1.56 o 
  -1   3   3      239.26      205.16      1.66 o 
   0   3   3      196.28      218.65      1.72 o 
   1   3   3        3.12        4.35      0.34 o 
   2   3   3       87.88       88.73      1.08 o 
   3   3   3       35.98       33.15      0.65 o 
   4   3   3       79.01       75.87      1.70 o 
  -6   4   3        0.00       -0.02      0.26 o 
  -5   4   3        1.84        1.74      0.34 o 
  -4   4   3       41.74       42.24      1.11 o 
  -3   4   3        0.83        1.19      0.29 o 
  -2   4   3        7.01        7.27      0.32 o 
  -1   4   3        9.34        9.86      0.46 o 
   0   4   3        0.76        0.75      0.24 o 
   1   4   3       15.14       15.56      0.64 o 
   2   4   3       30.48       30.81      0.65 o 
   3   4   3        1.08        1.09      0.22 o 
   4   4   3        5.92        6.53      0.55 o 
  -6   5   3        0.01       -0.43      0.28 o 
  -5   5   3        9.92        9.81      0.66 o 
  -4   5   3        0.53        0.08      0.29 o 
  -3   5   3        0.10        0.20      0.14 o 
  -2   5   3      158.13      154.85      1.55 o 
  -1   5   3       28.45       29.62      0.93 o 
   0   5   3        9.96       11.79      0.60 o 
   1   5   3       22.61       22.69      0.85 o 
   2   5   3        0.24        0.58      0.27 o 
   3   5   3       19.35       19.22      0.60 o 
  -5   6   3        8.21        8.87      0.43 o 
  -4   6   3        0.03        0.05      0.22 o 
  -3   6   3        0.13        0.12      0.16 o 
  -2   6   3        0.05        0.31      0.30 o 
  -1   6   3        5.08        4.86      0.47 o 
   0   6   3        7.15        6.70      0.54 o 
   1   6   3       28.85       31.34      1.10 o 
   2   6   3        0.00        0.12      0.24 o 
  -4   7   3        0.15        0.15      0.23 o 
  -3   7   3       18.99       16.55      0.89 o 
  -2   7   3        0.73        0.69      0.34 o 
  -1   7   3       21.31       21.65      0.93 o 
   0   7   3        2.48        3.64      0.46 o 
   0  -7   4        1.48        0.48      0.31 o 
   1  -7   4        0.14       -0.02      0.26 o 
   2  -7   4        2.51        2.37      0.44 o 
   3  -7   4        2.66        3.19      0.49 o 
   4  -7   4        3.78        3.48      0.52 o 
  -2  -6   4        3.25        4.79      0.51 o 
  -1  -6   4       11.14       11.25      0.68 o 
   0  -6   4        0.95        1.53      0.23 o 
   1  -6   4       13.50       16.05      0.64 o 
   2  -6   4        0.26       -0.25      0.25 o 
   3  -6   4       21.86       21.11      0.88 o 
   4  -6   4        1.84        1.33      0.37 o 
   5  -6   4       13.94       14.94      0.85 o 
  -3  -5   4        0.15       -0.04      0.24 o 
  -2  -5   4        5.67        4.56      0.46 o 
  -1  -5   4        5.09        4.88      0.76 o 
   0  -5   4       58.00       58.39      0.88 o 
   1  -5   4        5.32        4.83      0.21 o 
   2  -5   4        4.65        4.95      0.22 o 
   3  -5   4       28.20       23.84      0.85 o 
   4  -5   4        0.05       -0.27      0.18 o 
   5  -5   4        7.95        8.23      0.59 o 
  -4  -4   4        5.32        3.27      0.43 o 
  -3  -4   4        2.96        1.60      0.31 o 
  -2  -4   4       21.71       21.19      0.78 o 
  -1  -4   4        2.02        2.01      0.18 o 
   0  -4   4      145.16      160.33      1.19 o 
   1  -4   4       78.56       87.57      0.79 o 
   2  -4   4      227.40      218.43      1.53 o 
   3  -4   4        3.42        4.71      0.38 o 
   4  -4   4       61.10       52.18      1.27 o 
   5  -4   4        3.41        2.31      0.37 o 
   6  -4   4        0.08       -0.13      0.25 o 
  -4  -3   4        0.20        0.16      0.23 o 
  -3  -3   4        0.86        0.30      0.22 o 
  -2  -3   4      166.05      173.28      1.62 o 
  -1  -3   4      218.49      225.10      1.82 o 
   0  -3   4       73.80       78.41      0.68 o 
   1  -3   4       55.56       56.62      0.55 o 
   2  -3   4      173.68      196.18      1.35 o 
   3  -3   4        1.12        0.77      0.13 o 
   4  -3   4        7.67        8.83      0.50 o 
   5  -3   4       45.28       44.88      1.23 o 
   6  -3   4       14.98       13.29      0.74 o 
  -5  -2   4        0.81        1.29      0.32 o 
  -4  -2   4       32.71       32.68      1.00 o 
  -3  -2   4        4.85        6.26      0.43 o 
  -2  -2   4       89.50       88.03      0.73 o 
  -1  -2   4        2.11        2.45      0.11 o 
   0  -2   4       91.10       95.68      0.72 o 
   1  -2   4      612.76      606.78      3.67 o 
   2  -2   4        0.14        0.00      0.06 o 
   3  -2   4        1.31        0.86      0.13 o 
   4  -2   4        0.00        0.05      0.18 o 
   5  -2   4        4.14        4.32      0.42 o 
   6  -2   4       12.16       11.39      0.67 o 
  -5  -1   4       30.63       28.74      0.98 o 
  -4  -1   4       17.11       17.38      0.44 o 
  -3  -1   4       52.15       49.11      0.53 o 
  -2  -1   4      238.21      254.78      2.67 o 
  -1  -1   4      607.61      645.81      5.98 o 
   0  -1   4      645.07      618.99      4.73 o 
   1  -1   4      540.12      557.47      3.89 o 
   2  -1   4       11.36       13.03      0.30 o 
   3  -1   4       53.91       54.03      0.73 o 
   4  -1   4       39.50       39.29      1.00 o 
   5  -1   4        0.38        0.26      0.22 o 
   6  -1   4        9.49        8.32      0.63 o 
  -6   0   4        1.02        0.64      0.28 o 
  -5   0   4       64.97       66.32      0.98 o 
  -4   0   4       75.18       69.08      1.23 o 
  -3   0   4       36.06       33.55      0.48 o 
  -2   0   4       29.91       31.23      0.39 o 
  -1   0   4        0.48        0.17      0.10 o 
   0   0   4       12.21       11.16      0.20 o 
   1   0   4      198.17      191.59      1.49 o 
   2   0   4      145.13      149.93      1.30 o 
   3   0   4        4.27        5.41      0.36 o 
   4   0   4       15.39       18.15      0.70 o 
   5   0   4       34.54       32.66      1.06 o 
  -6   1   4        0.00       -0.29      0.19 o 
  -5   1   4       50.14       57.47      1.26 o 
  -4   1   4        4.59        5.44      0.24 o 
  -3   1   4      340.48      360.25      3.58 o 
  -2   1   4     1017.33     1053.22      6.96 o 
  -1   1   4      538.67      501.71      3.42 o 
   0   1   4      712.94      756.89     11.45 o 
   1   1   4      319.92      356.01      2.55 o 
   2   1   4       42.59       36.87      0.52 o 
   3   1   4       60.49       65.44      0.81 o 
   4   1   4        2.06        2.46      0.32 o 
   5   1   4      133.76      131.56      2.39 o 
  -6   2   4        0.21        0.02      0.25 o 
  -5   2   4        8.02        9.32      0.37 o 
  -4   2   4        3.50        2.86      0.20 o 
  -3   2   4       46.02       51.33      0.69 o 
  -2   2   4       22.74       18.21      0.38 o 
  -1   2   4      209.29      218.48      1.72 o 
   0   2   4      333.51      324.11      2.38 o 
   1   2   4      177.71      187.16      1.52 o 
   2   2   4       92.04       97.85      1.26 o 
   3   2   4      140.45      138.41      2.18 o 
   4   2   4       23.35       21.62      0.84 o 
   5   2   4        0.81        0.24      0.23 o 
  -6   3   4       14.78       15.69      0.75 o 
  -5   3   4       18.79       17.56      0.49 o 
  -4   3   4        1.07        0.91      0.31 o 
  -3   3   4      105.82      107.54      1.56 o 
  -2   3   4       22.35       20.11      0.69 o 
  -1   3   4      229.69      208.34      1.72 o 
   0   3   4       39.23       38.64      0.55 o 
   1   3   4      232.39      231.87      2.93 o 
   2   3   4        6.07        7.29      0.46 o 
   3   3   4        3.82        3.46      0.38 o 
   4   3   4        6.59        7.87      0.58 o 
  -6   4   4        0.98        1.14      0.23 o 
  -5   4   4        6.03        6.46      0.34 o 
  -4   4   4        0.01       -0.10      0.12 o 
  -3   4   4       61.82       62.09      0.89 o 
  -2   4   4      115.49      109.01      1.18 o 
  -1   4   4       22.44       21.21      0.44 o 
   0   4   4        4.17        4.92      0.40 o 
   1   4   4        0.04        0.19      0.18 o 
   2   4   4       31.63       32.53      1.01 o 
   3   4   4        1.94        1.54      0.31 o 
  -5   5   4        0.56        0.76      0.20 o 
  -4   5   4        2.29        1.67      0.23 o 
  -3   5   4        1.16        0.63      0.19 o 
  -2   5   4       13.64       12.46      0.40 o 
  -1   5   4       32.24       29.85      0.94 o 
   0   5   4       91.90       95.57      1.81 o 
   1   5   4       10.50       10.84      0.61 o 
   2   5   4        8.84        8.65      0.61 o 
  -5   6   4        0.10        0.47      0.21 o 
  -4   6   4       10.01       10.10      0.45 o 
  -3   6   4        7.24        7.61      1.12 o 
  -2   6   4       26.15       21.19      0.85 o 
  -1   6   4        0.25        0.15      0.25 o 
   0   6   4        3.01        3.66      0.43 o 
   1   6   4        1.40        1.36      0.32 o 
  -3   7   4        0.04        0.23      0.32 o 
  -2   7   4        1.85        2.73      0.42 o 
  -1   7   4        1.45        1.03      0.33 o 
   0  -7   5        1.58        1.77      0.38 o 
   1  -7   5        0.25        0.45      0.31 o 
   2  -7   5        5.01        5.52      0.58 o 
   3  -7   5        2.84        2.80      0.48 o 
  -1  -6   5        2.07        1.86      0.36 o 
   0  -6   5        0.51        0.59      0.26 o 
   1  -6   5       12.10       12.96      0.54 o 
   2  -6   5       36.78       40.07      0.79 o 
   3  -6   5       21.89       20.20      0.85 o 
   4  -6   5        0.89        1.64      0.38 o 
   5  -6   5        1.12        0.65      0.35 o 
  -3  -5   5        0.39        0.30      0.27 o 
  -2  -5   5        0.02       -0.10      0.20 o 
  -1  -5   5       21.37       20.97      0.81 o 
   0  -5   5        3.72        3.39      0.37 o 
   1  -5   5       30.59       30.08      0.48 o 
   2  -5   5        3.41        4.32      0.21 o 
   3  -5   5       53.49       48.15      0.82 o 
   4  -5   5       19.77       17.43      0.79 o 
   5  -5   5        1.58        1.44      0.35 o 
  -3  -4   5       68.50       69.51      1.63 o 
  -2  -4   5        0.68        0.78      0.25 o 
  -1  -4   5       22.76       25.25      0.81 o 
   0  -4   5        8.97        9.38      0.25 o 
   1  -4   5       41.05       45.71      0.54 o 
   2  -4   5      142.04      137.89      1.11 o 
   3  -4   5        0.11        0.21      0.19 o 
   4  -4   5       25.02       25.55      0.89 o 
   5  -4   5       59.67       52.43      1.40 o 
  -4  -3   5        2.70        2.66      0.40 o 
  -3  -3   5       13.72       14.28      0.68 o 
  -2  -3   5        0.98        1.38      0.26 o 
  -1  -3   5        7.84        9.64      0.29 o 
   0  -3   5       75.92       75.23      0.68 o 
   1  -3   5       40.44       42.80      0.48 o 
   2  -3   5        7.44        6.53      0.19 o 
   3  -3   5       15.82       17.97      0.48 o 
   4  -3   5        1.82        1.39      0.19 o 
   5  -3   5       54.18       55.76      1.39 o 
   6  -3   5        2.76        3.07      0.41 o 
  -5  -2   5        0.25        0.27      0.27 o 
  -4  -2   5       44.41       41.57      1.18 o 
  -3  -2   5        0.11        0.37      0.20 o 
  -2  -2   5      141.57      142.64      1.35 o 
  -1  -2   5       20.11       16.53      0.25 o 
   0  -2   5       12.15       10.44      0.20 o 
   1  -2   5      550.23      561.68      3.36 o 
   2  -2   5        1.86        2.70      0.16 o 
   3  -2   5       32.86       30.03      0.65 o 
   4  -2   5       21.63       20.20      0.85 o 
   5  -2   5       15.02       14.07      0.69 o 
   6  -2   5        0.76        0.89      0.31 o 
  -5  -1   5        0.56        0.27      0.23 o 
  -4  -1   5        4.40        5.22      1.18 o 
  -3  -1   5       11.24       13.27      0.48 o 
  -2  -1   5       42.65       40.00      0.79 o 
  -1  -1   5       13.14       13.80      0.42 o 
   0  -1   5       39.05       42.85      0.46 o 
   1  -1   5      340.88      349.03      3.62 o 
   2  -1   5      148.20      142.39      1.30 o 
   3  -1   5       27.02       27.30      0.52 o 
   4  -1   5       89.29       86.17      1.09 o 
   5  -1   5        7.35        5.89      0.48 o 
  -5   0   5        3.36        2.97      0.35 o 
  -4   0   5        0.01       -0.04      0.15 o 
  -3   0   5      227.21      235.32      2.74 o 
  -2   0   5       37.58       33.50      0.40 o 
  -1   0   5        3.85        4.42      0.27 o 
   0   0   5     1340.15     1337.52     33.70 o 
   1   0   5      476.29      495.43      3.44 o 
   2   0   5       60.91       61.91      0.74 o 
   3   0   5       62.20       57.06      0.77 o 
   4   0   5      254.69      259.20      2.29 o 
   5   0   5       39.93       38.16      1.18 o 
  -6   1   5       13.38       14.33      0.71 o 
  -5   1   5        6.97        6.55      0.47 o 
  -4   1   5       30.17       30.45      0.83 o 
  -3   1   5       49.05       50.69      0.65 o 
  -2   1   5       70.77       68.91      0.72 o 
  -1   1   5       25.46       23.96      0.36 o 
   0   1   5      751.71      766.46      5.12 o 
   1   1   5      443.87      457.31      3.24 o 
   2   1   5      598.72      616.09      4.31 o 
   3   1   5       73.88       72.25      0.89 o 
   4   1   5        0.01        0.10      0.18 o 
   5   1   5        3.57        3.13      0.42 o 
  -6   2   5        5.58        4.72      0.48 o 
  -5   2   5       24.26       26.56      0.88 o 
  -4   2   5       14.74       14.34      0.39 o 
  -3   2   5        3.01        3.33      0.20 o 
  -2   2   5        2.97        2.34      0.16 o 
  -1   2   5       51.93       53.46      0.65 o 
   0   2   5       31.16       30.41      0.91 o 
   1   2   5        1.89        2.08      0.15 o 
   2   2   5       39.49       36.21      0.56 o 
   3   2   5        1.52        1.26      0.26 o 
   4   2   5        0.25        0.78      0.26 o 
  -6   3   5        0.00       -0.06      0.21 o 
  -5   3   5        0.51        0.55      0.24 o 
  -4   3   5       24.58       25.61      0.56 o 
  -3   3   5       65.49       61.51      0.85 o 
  -2   3   5        3.93        4.31      0.23 o 
  -1   3   5       79.05       76.36      0.88 o 
   0   3   5        0.03        0.09      0.09 o 
   1   3   5      209.26      211.49      2.78 o 
   2   3   5        1.55        1.08      0.24 o 
   3   3   5        0.00       -0.03      0.18 o 
   4   3   5        1.88        1.42      0.34 o 
  -5   4   5        0.83        0.89      0.43 o 
  -4   4   5       32.67       28.62      0.64 o 
  -3   4   5        0.23        0.29      0.14 o 
  -2   4   5       15.52       14.70      0.41 o 
  -1   4   5        0.06        0.34      0.12 o 
   0   4   5        2.39        3.35      0.35 o 
   1   4   5        0.96        0.89      0.25 o 
   2   4   5        1.60        2.18      0.35 o 
   3   4   5        0.82        0.88      0.30 o 
  -5   5   5        2.73        2.42      0.28 o 
  -4   5   5        4.82        4.56      0.31 o 
  -3   5   5       51.98       39.75      0.75 o 
  -2   5   5        6.96        4.71      0.30 o 
  -1   5   5        2.60        3.01      0.38 o 
   0   5   5       35.46       37.27      1.08 o 
   1   5   5       73.68       74.17      1.64 o 
   2   5   5       16.47       18.07      0.86 o 
  -4   6   5        0.07       -0.10      0.16 o 
  -3   6   5        0.30        0.46      0.18 o 
  -2   6   5       31.10       28.22      0.99 o 
  -1   6   5       55.22       47.11      1.27 o 
   0   6   5       16.91       17.23      0.81 o 
   1   6   5        7.28        6.71      0.58 o 
  -3   7   5        4.91        4.72      0.53 o 
  -2   7   5        3.64        3.63      0.47 o 
  -1   7   5        4.25        4.63      0.49 o 
   1  -7   6       20.64       23.92      0.98 o 
   3  -7   6        0.07       -0.07      0.31 o 
  -1  -6   6        2.77        2.38      0.41 o 
   0  -6   6        3.15        3.66      0.42 o 
   1  -6   6        1.29        1.16      0.30 o 
   2  -6   6       12.08       13.21      0.45 o 
   3  -6   6        7.63        4.71      0.49 o 
   4  -6   6        0.79        0.51      0.31 o 
  -2  -5   6        0.09        0.34      0.26 o 
  -1  -5   6        1.55        0.71      0.25 o 
   0  -5   6        9.70       10.27      0.58 o 
   1  -5   6       32.28       32.68      0.61 o 
   2  -5   6        3.27        3.29      0.25 o 
   3  -5   6        3.51        3.62      0.40 o 
   4  -5   6       29.03       22.65      0.88 o 
   5  -5   6        1.60        1.20      0.35 o 
  -3  -4   6       27.86       25.60      0.99 o 
  -2  -4   6        0.79        0.43      0.22 o 
  -1  -4   6        9.98        8.46      0.52 o 
   0  -4   6        1.57        1.82      0.17 o 
   1  -4   6        4.91        4.34      0.30 o 
   2  -4   6       11.19       10.09      0.34 o 
   3  -4   6       29.16       28.52      0.61 o 
   4  -4   6       99.59       99.15      1.30 o 
   5  -4   6        0.03        0.00      0.22 o 
  -4  -3   6        7.81        6.73      0.58 o 
  -3  -3   6        9.48        9.55      0.59 o 
  -2  -3   6       61.70       59.48      1.32 o 
  -1  -3   6        0.55        0.53      0.11 o 
   0  -3   6       72.47       74.01      0.88 o 
   1  -3   6       43.02       39.29      0.47 o 
   2  -3   6        7.63        8.88      0.52 o 
   3  -3   6       14.23       14.32      0.40 o 
   4  -3   6       27.23       27.18      0.61 o 
   5  -3   6        0.90        1.11      0.27 o 
  -4  -2   6        9.65        8.64      0.59 o 
  -3  -2   6       23.27       21.86      0.51 o 
  -2  -2   6       16.59       17.20      0.41 o 
  -1  -2   6        4.84        4.01      0.20 o 
   0  -2   6       36.13       36.09      0.45 o 
   1  -2   6        9.52       10.01      0.34 o 
   2  -2   6      449.88      417.43      4.47 o 
   3  -2   6       98.58       95.70      1.11 o 
   4  -2   6       57.37       54.42      0.86 o 
   5  -2   6        0.29        0.34      0.23 o 
  -5  -1   6        5.88        5.68      0.52 o 
  -4  -1   6       31.54       32.11      0.65 o 
  -3  -1   6       86.54       77.95      1.31 o 
  -2  -1   6        0.72        0.65      0.15 o 
  -1  -1   6      255.39      264.25      2.91 o 
   0  -1   6      203.91      224.45      1.70 o 
   1  -1   6        7.67        6.66      0.22 o 
   2  -1   6       56.27       52.84      0.70 o 
   3  -1   6      473.44      457.98      3.47 o 
   4  -1   6      110.25      109.64      1.29 o 
   5  -1   6        0.06        0.18      0.24 o 
  -5   0   6        0.34        0.17      0.19 o 
  -4   0   6       29.13       27.24      0.80 o 
  -3   0   6       25.65       23.68      0.69 o 
  -2   0   6      121.01      117.57      1.65 o 
  -1   0   6       86.94       96.08      1.42 o 
   0   0   6       27.41       28.08      0.48 o 
   1   0   6       36.37       48.40      0.61 o 
   2   0   6       56.38       55.02      0.72 o 
   3   0   6       76.75       71.89      0.92 o 
   4   0   6       11.68       12.65      0.41 o 
   5   0   6      102.38      109.00      2.15 o 
  -5   1   6        3.47        3.95      0.41 o 
  -4   1   6        6.80        6.40      0.42 o 
  -3   1   6        5.66        6.09      0.38 o 
  -2   1   6       12.87       11.99      0.28 o 
  -1   1   6       19.61       18.48      0.33 o 
   0   1   6        1.05        0.05      0.07 o 
   1   1   6       90.41       99.36      1.02 o 
   2   1   6       33.56       26.99      0.49 o 
   3   1   6        1.54        2.10      0.17 o 
   4   1   6        2.34        3.13      0.37 o 
   5   1   6        1.26        0.98      0.33 o 
  -5   2   6       20.84       21.19      0.81 o 
  -4   2   6       44.46       44.92      1.09 o 
  -3   2   6       71.45       71.75      0.88 o 
  -2   2   6        7.01        6.53      0.25 o 
  -1   2   6       65.99       66.72      1.03 o 
   0   2   6        1.93        2.56      0.17 o 
   1   2   6       58.65       55.88      0.73 o 
   2   2   6      120.87      120.86      1.24 o 
   3   2   6        0.67        0.42      0.20 o 
   4   2   6        1.60        1.60      0.33 o 
  -5   3   6       27.44       28.50      0.95 o 
  -4   3   6        3.48        4.31      0.38 o 
  -3   3   6        2.64        2.34      0.21 o 
  -2   3   6        1.43        2.39      0.57 o 
  -1   3   6       59.02       59.14      1.08 o 
   0   3   6       18.01       18.36      0.42 o 
   1   3   6       39.60       40.35      1.00 o 
   2   3   6        2.46        2.73      0.34 o 
   3   3   6       16.72       18.35      0.80 o 
   4   3   6       12.10       11.02      0.70 o 
  -5   4   6       10.44       12.05      0.65 o 
  -4   4   6       15.76       12.01      0.55 o 
  -3   4   6        0.07        2.76      0.37 o 
  -2   4   6       51.68       50.49      0.78 o 
  -1   4   6        0.20        0.81      0.29 o 
   0   4   6      440.98      440.73      5.05 o 
   1   4   6       11.78       10.32      0.57 o 
   2   4   6       33.96       35.62      1.11 o 
   3   4   6        0.06        0.31      0.28 o 
  -5   5   6        1.82        1.11      0.30 o 
  -4   5   6        1.14        0.55      0.40 o 
  -3   5   6       29.95       28.81      0.74 o 
  -2   5   6       73.54       61.50      0.92 o 
  -1   5   6       26.36       24.38      0.85 o 
   0   5   6        4.83        5.06      0.46 o 
   1   5   6       94.07       94.07      1.91 o 
   2   5   6       65.36       65.07      1.66 o 
  -4   6   6        9.75       11.57      0.49 o 
  -3   6   6       25.35       22.88      1.18 o 
  -2   6   6        1.77        1.61      0.36 o 
  -1   6   6        0.49        1.28      0.31 o 
   0   6   6        4.09        3.32      0.41 o 
  -1  -6   7        1.46        0.92      0.34 o 
   0  -6   7       14.10       13.52      0.73 o 
   1  -6   7        0.21        0.47      0.28 o 
   2  -6   7        7.23        7.01      0.46 o 
   3  -6   7       19.88       17.06      1.04 o 
   4  -6   7        0.05        0.22      0.30 o 
  -2  -5   7        5.31        6.33      0.55 o 
  -1  -5   7       10.11        8.97      0.57 o 
   0  -5   7        0.43        0.67      0.26 o 
   1  -5   7        0.11       -0.09      0.11 o 
   2  -5   7       14.76       15.91      0.64 o 
   3  -5   7       11.88       12.86      1.43 o 
   4  -5   7        6.00        5.96      0.36 o 
  -3  -4   7        0.02        0.22      0.25 o 
  -2  -4   7        3.25        3.47      0.41 o 
  -1  -4   7       21.43       20.81      0.78 o 
   0  -4   7        5.51        6.38      0.29 o 
   1  -4   7        6.33        6.74      0.29 o 
   2  -4   7        4.03        4.12      0.26 o 
   3  -4   7        7.47        7.35      0.33 o 
   4  -4   7       18.19       17.52      0.75 o 
   5  -4   7        4.59        6.06      0.53 o 
  -4  -3   7        1.89        1.92      0.39 o 
  -3  -3   7       52.91       53.79      1.40 o 
  -2  -3   7       73.08       71.15      1.52 o 
  -1  -3   7        0.00        0.05      0.10 o 
   0  -3   7        3.20        3.74      0.22 o 
   1  -3   7      280.40      287.83      2.33 o 
   2  -3   7       19.33       19.39      0.54 o 
   3  -3   7        0.03       -0.06      0.11 o 
   4  -3   7        0.00       -0.03      0.11 o 
   5  -3   7        3.83        3.16      0.38 o 
  -4  -2   7        0.02        0.32      0.24 o 
  -3  -2   7       26.29       24.31      0.58 o 
  -2  -2   7       86.26       84.42      1.04 o 
  -1  -2   7      316.58      324.92      2.59 o 
   0  -2   7        0.21        0.55      0.25 o 
   1  -2   7       14.97       14.00      0.26 o 
   2  -2   7      156.37      145.08      1.41 o 
   3  -2   7      385.45      382.42      3.06 o 
   4  -2   7       23.38       21.97      0.74 o 
   5  -2   7        0.03       -0.02      0.14 o 
  -5  -1   7        2.22        2.64      0.44 o 
  -4  -1   7       22.27       20.26      0.60 o 
  -3  -1   7       22.57       20.27      0.67 o 
  -2  -1   7        9.33        9.13      0.44 o 
  -1  -1   7       91.96       89.92      1.41 o 
   0  -1   7       39.13       48.97      0.97 o 
   1  -1   7       39.83       38.88      0.56 o 
   2  -1   7        8.92        8.77      0.50 o 
   3  -1   7        0.99        1.34      0.20 o 
   4  -1   7      406.57      401.26      3.29 o 
   5  -1   7       19.26       20.45      0.58 o 
  -5   0   7        1.33        1.44      0.30 o 
  -4   0   7       27.93       24.25      0.80 o 
  -3   0   7       13.83       13.97      0.58 o 
  -2   0   7      215.63      206.27      2.57 o 
  -1   0   7        0.05        0.14      0.13 o 
   0   0   7       36.17       38.96      0.67 o 
   1   0   7       53.71       57.61      0.72 o 
   2   0   7        1.61        1.44      0.15 o 
   3   0   7       54.11       50.83      0.78 o 
   4   0   7       42.28       43.06      0.78 o 
   5   0   7       33.29       36.11      1.19 o 
  -5   1   7       14.91       16.07      0.74 o 
  -4   1   7        0.00        0.06      0.17 o 
  -3   1   7        4.91        6.01      0.41 o 
  -2   1   7        1.43        1.24      0.21 o 
  -1   1   7        0.03        0.05      0.07 o 
   0   1   7      373.32      360.26      3.81 o 
   1   1   7       12.93       12.55      0.33 o 
   2   1   7        7.14        6.59      0.27 o 
   3   1   7       60.25       57.26      1.89 o 
   4   1   7        3.90        3.94      0.41 o 
  -5   2   7       13.98       13.17      0.68 o 
  -4   2   7       17.86       18.24      0.72 o 
  -3   2   7       66.38       66.96      1.33 o 
  -2   2   7       63.18       63.47      1.22 o 
  -1   2   7       29.58       29.74      0.51 o 
   0   2   7       12.85       12.96      0.34 o 
   1   2   7        0.31        0.48      0.23 o 
   2   2   7        9.73       11.60      0.52 o 
   3   2   7       90.15       89.51      1.78 o 
   4   2   7        2.37        3.07      0.42 o 
  -5   3   7       21.77       20.01      0.83 o 
  -4   3   7       15.90       14.83      0.67 o 
  -3   3   7       15.25       16.36      0.65 o 
  -2   3   7        1.60        1.75      0.18 o 
  -1   3   7      950.05      952.20      6.53 o 
   0   3   7      182.41      192.47      1.76 o 
   1   3   7       11.47       11.09      0.55 o 
   2   3   7        1.93        1.44      0.28 o 
   3   3   7        8.01        8.23      0.58 o 
  -5   4   7        9.29        9.68      0.61 o 
  -4   4   7       38.26       37.59      1.09 o 
  -3   4   7      107.58      102.46      1.80 o 
  -2   4   7        0.59        0.49      0.16 o 
  -1   4   7       69.27       67.17      0.93 o 
   0   4   7       77.99       82.47      1.59 o 
   1   4   7      321.66      339.11      4.28 o 
   2   4   7      115.54      114.05      2.16 o 
  -4   5   7       21.87       22.71      0.88 o 
  -3   5   7        2.05        1.82      0.23 o 
  -2   5   7        8.40        9.74      0.71 o 
  -1   5   7        2.91        3.46      0.39 o 
   0   5   7        4.32        4.47      0.45 o 
   1   5   7        5.73        6.68      0.55 o 
  -3   6   7        0.77        1.68      0.53 o 
  -2   6   7        7.23        7.58      0.57 o 
  -1   6   7        1.88        2.09      0.38 o 
   0   6   7       31.07       33.18      1.14 o 
   0  -6   8        6.95        6.84      0.58 o 
   2  -6   8        0.84        1.04      0.28 o 
   3  -6   8        3.00        3.61      0.40 o 
  -2  -5   8        6.64        6.14      0.55 o 
  -1  -5   8       25.46       26.61      0.98 o 
   0  -5   8        7.09        7.08      0.52 o 
   1  -5   8       22.75       21.92      0.75 o 
   2  -5   8        0.12        0.57      0.22 o 
   3  -5   8        2.04        1.94      0.31 o 
   4  -5   8        0.89        0.33      0.20 o 
  -3  -4   8       15.48       14.61      0.79 o 
  -2  -4   8        0.05       -0.20      0.20 o 
  -1  -4   8       23.99       25.40      0.90 o 
   0  -4   8      164.19      176.64      1.76 o 
   1  -4   8       45.34       47.24      1.09 o 
   2  -4   8        0.93        0.53      0.21 o 
   3  -4   8        3.77        4.10      0.28 o 
   4  -4   8        0.03        0.03      0.14 o 
  -3  -3   8        0.51        0.56      0.26 o 
  -2  -3   8       14.27       14.35      0.66 o 
  -1  -3   8        4.40        4.76      0.26 o 
   0  -3   8      109.76      109.68      1.24 o 
   1  -3   8       45.78       44.82      1.04 o 
   2  -3   8      196.98      200.44      2.69 o 
   3  -3   8        0.32        0.21      0.13 o 
   4  -3   8       11.56       11.56      0.42 o 
   5  -3   8       37.11       40.43      0.89 o 
  -4  -2   8        1.83        1.23      0.35 o 
  -3  -2   8        0.03        0.30      0.15 o 
  -2  -2   8        2.90        3.08      0.23 o 
  -1  -2   8        4.62        4.26      0.52 o 
   0  -2   8       15.05       13.70      0.37 o 
   1  -2   8        5.07        4.89      0.34 o 
   2  -2   8        2.23        2.95      0.20 o 
   3  -2   8      361.07      360.39      2.97 o 
   4  -2   8        2.15        1.86      0.33 o 
   5  -2   8        1.93        1.63      0.23 o 
  -4  -1   8       42.67       40.23      1.18 o 
  -3  -1   8        0.37        0.72      0.22 o 
  -2  -1   8        0.22        0.28      0.17 o 
  -1  -1   8      259.95      258.71      3.07 o 
   0  -1   8       31.21       32.72      0.83 o 
   1  -1   8       89.05       95.70      1.34 o 
   2  -1   8        1.87        1.91      0.28 o 
   3  -1   8      112.39      102.37      1.32 o 
   4  -1   8        0.61        0.55      0.15 o 
   5  -1   8        5.88        4.32      0.68 o 
  -5   0   8        7.34        7.80      0.55 o 
  -4   0   8       17.59       17.82      0.72 o 
  -3   0   8        2.40        2.83      0.33 o 
  -2   0   8       76.43       70.94      1.34 o 
  -1   0   8      180.84      174.72      2.32 o 
   0   0   8       58.16       51.19      1.06 o 
   1   0   8        2.09        2.16      0.16 o 
   2   0   8       30.03       28.33      0.88 o 
   3   0   8       10.79       11.17      0.38 o 
   4   0   8       14.95       15.92      0.49 o 
  -5   1   8       32.13       32.86      1.06 o 
  -4   1   8        3.40        3.86      0.40 o 
  -3   1   8      111.62      115.98      1.90 o 
  -2   1   8        0.04        0.35      0.18 o 
  -1   1   8        0.04        0.15      0.17 o 
   0   1   8      205.31      214.53      2.36 o 
   1   1   8       13.77       11.26      0.33 o 
   2   1   8      109.59      105.44      1.20 o 
   3   1   8       22.27       21.87      0.84 o 
   4   1   8        0.84        1.03      0.30 o 
  -5   2   8        6.54        5.88      0.51 o 
  -4   2   8        6.81        7.05      0.50 o 
  -3   2   8       24.98       24.71      0.81 o 
  -2   2   8      751.23      719.14      7.19 o 
  -1   2   8      138.28      149.82      2.42 o 
   0   2   8       21.45       19.66      0.44 o 
   1   2   8        9.08       10.18      0.34 o 
   2   2   8       86.20       90.02      1.67 o 
   3   2   8      110.15      115.41      2.12 o 
  -5   3   8        0.03        0.14      0.25 o 
  -4   3   8       29.29       29.18      0.96 o 
  -3   3   8        0.03       -0.13      0.15 o 
  -2   3   8       14.63       13.51      0.60 o 
  -1   3   8        1.14        1.03      0.28 o 
   0   3   8      273.32      287.24      3.40 o 
   1   3   8      166.68      164.24      2.46 o 
   2   3   8        3.79        3.46      0.38 o 
   3   3   8        0.14       -0.05      0.22 o 
  -4   4   8       14.87       13.95      0.70 o 
  -3   4   8       17.45       20.38      0.78 o 
  -2   4   8        0.14        0.09      0.13 o 
  -1   4   8       18.23       18.42      0.49 o 
   0   4   8       78.07       79.27      1.57 o 
   1   4   8        2.51        3.27      0.39 o 
   2   4   8        0.00        0.21      0.22 o 
  -4   5   8        4.95        5.61      0.52 o 
  -3   5   8        0.01       -0.20      0.18 o 
  -2   5   8        2.12        2.21      0.41 o 
  -1   5   8        9.63       10.19      0.59 o 
   0   5   8       10.84       12.41      0.67 o 
   1   5   8       12.31       13.19      0.74 o 
  -2   6   8       27.69       33.76      1.11 o 
   2  -6   9        2.45        2.29      0.35 o 
  -1  -5   9       38.50       39.55      1.23 o 
   0  -5   9       72.30       73.80      1.63 o 
   1  -5   9       17.70       19.57      0.75 o 
   2  -5   9        2.15        2.56      0.35 o 
   3  -5   9        0.10        0.19      0.21 o 
  -2  -4   9        1.50        1.57      0.35 o 
  -1  -4   9        1.13        1.59      0.30 o 
   0  -4   9        9.26        9.64      0.37 o 
   1  -4   9      186.37      187.69      2.63 o 
   2  -4   9        0.08        0.00      0.20 o 
   3  -4   9        0.28        0.41      0.22 o 
   4  -4   9       29.11       32.43      0.75 o 
  -3  -3   9        1.85        2.09      0.39 o 
  -2  -3   9        1.38        1.42      0.19 o 
  -1  -3   9       19.03       20.46      0.52 o 
   0  -3   9       97.28       98.84      1.20 o 
   1  -3   9        2.78        2.30      0.30 o 
   2  -3   9      361.58      370.86      4.33 o 
   3  -3   9        8.59        8.40      0.52 o 
   4  -3   9       25.36       26.19      0.64 o 
  -4  -2   9        0.05        0.28      0.27 o 
  -3  -2   9       12.16       11.64      0.44 o 
  -2  -2   9       10.64       10.82      0.94 o 
  -1  -2   9       23.66       24.45      0.55 o 
   0  -2   9        8.40        9.57      0.57 o 
   1  -2   9       10.58       10.22      0.51 o 
   2  -2   9       19.75       18.35      0.69 o 
   3  -2   9        0.59        0.72      0.16 o 
   4  -2   9       13.47       12.10      0.44 o 
  -4  -1   9       15.84       16.10      0.54 o 
  -3  -1   9        1.24        1.39      0.28 o 
  -2  -1   9       55.62       51.68      1.16 o 
  -1  -1   9       30.96       33.26      0.89 o 
   0  -1   9        3.06        2.94      0.31 o 
   1  -1   9      142.48      146.00      2.16 o 
   2  -1   9        0.38        0.72      0.21 o 
   3  -1   9       89.64       87.78      1.15 o 
   4  -1   9        1.57        1.37      0.19 o 
  -4   0   9      108.70      108.06      1.95 o 
  -3   0   9       59.42       58.46      1.31 o 
  -2   0   9        8.00        7.30      0.48 o 
  -1   0   9      101.36      102.45      1.70 o 
   0   0   9        2.26        3.30      0.31 o 
   1   0   9        1.28        1.20      0.24 o 
   2   0   9        1.92        1.71      0.18 o 
   3   0   9       13.70       14.42      0.75 o 
   4   0   9        0.18        0.34      0.15 o 
  -4   1   9        1.17        0.92      0.28 o 
  -3   1   9      275.63      282.41      3.56 o 
  -2   1   9      380.19      374.65      4.30 o 
  -1   1   9        3.14        2.54      0.33 o 
   0   1   9       17.37       17.49      0.65 o 
   1   1   9       11.62        9.47      0.35 o 
   2   1   9      351.44      338.97      2.83 o 
   3   1   9        1.73        2.02      0.21 o 
   4   1   9        0.01        0.45      0.26 o 
  -4   2   9       18.99       20.29      0.84 o 
  -3   2   9       22.54       21.63      0.81 o 
  -2   2   9       19.48       20.70      0.75 o 
  -1   2   9      400.76      397.27      4.46 o 
   0   2   9       86.62       85.09      1.03 o 
   1   2   9       18.85       20.36      0.50 o 
   2   2   9        6.94        6.81      0.46 o 
   3   2   9       40.47       40.58      1.21 o 
  -4   3   9        4.76        5.45      0.51 o 
  -3   3   9       17.13       17.26      0.73 o 
  -2   3   9        0.35        0.23      0.21 o 
  -1   3   9       53.88       55.19      1.23 o 
   0   3   9       55.78       55.45      0.85 o 
   1   3   9        9.78       10.14      0.55 o 
   2   3   9        7.93        8.50      0.56 o 
  -4   4   9        0.00       -0.15      0.22 o 
  -3   4   9        6.27        6.08      0.50 o 
  -2   4   9       12.91       12.83      0.61 o 
  -1   4   9        8.04        9.08      0.37 o 
   0   4   9        0.91        1.45      0.28 o 
   1   4   9       11.13       11.21      0.63 o 
  -3   5   9       16.40       22.85      0.89 o 
  -2   5   9       16.98       16.20      0.72 o 
  -1   5   9        0.98        0.63      0.25 o 
   0   5   9        1.06        1.13      0.29 o 
   0  -5  10       38.08       38.65      1.16 o 
   1  -5  10        0.98        1.89      0.33 o 
   2  -5  10        0.02        0.08      0.21 o 
  -1  -4  10       15.27       16.33      0.77 o 
   0  -4  10        7.28        7.31      0.35 o 
   1  -4  10       52.26       53.41      1.28 o 
   2  -4  10       11.27       10.94      0.61 o 
   3  -4  10        5.70        6.98      0.53 o 
  -2  -3  10        4.00        3.67      0.28 o 
  -1  -3  10       24.81       26.50      0.62 o 
   0  -3  10        3.15        3.34      0.25 o 
   1  -3  10        3.92        3.39      0.36 o 
   2  -3  10       28.39       26.83      0.90 o 
   3  -3  10       22.24       20.30      0.81 o 
   4  -3  10        2.16        2.93      0.38 o 
  -3  -2  10        7.55        7.39      0.38 o 
  -2  -2  10        0.28        0.27      0.14 o 
  -1  -2  10        2.21        2.04      0.21 o 
   0  -2  10        2.03        3.08      0.30 o 
   1  -2  10        0.03       -0.05      0.17 o 
   2  -2  10       12.17       11.49      0.58 o 
   3  -2  10        3.71        4.19      0.41 o 
   4  -2  10        6.73        5.64      0.34 o 
  -3  -1  10        0.30        0.27      0.23 o 
  -2  -1  10      108.85      109.63      1.88 o 
  -1  -1  10       29.37       27.79      0.87 o 
   0  -1  10       23.84       23.80      0.80 o 
   1  -1  10       41.43       40.13      1.06 o 
   2  -1  10       11.11       10.27      0.56 o 
   3  -1  10        9.06        8.44      0.36 o 
   4  -1  10        1.58        1.84      0.23 o 
  -4   0  10       13.21       16.20      0.76 o 
  -3   0  10       68.78       71.65      1.55 o 
  -2   0  10       12.81       10.91      0.60 o 
  -1   0  10        5.76        4.85      0.41 o 
   0   0  10       27.45       23.70      0.79 o 
   1   0  10      155.12      137.65      2.17 o 
   2   0  10       14.08       14.93      0.65 o 
   3   0  10        9.70       10.00      0.40 o 
  -4   1  10        0.27        0.22      0.25 o 
  -3   1  10       57.80       61.24      1.42 o 
  -2   1  10       69.78       71.04      1.49 o 
  -1   1  10        8.31        7.49      0.48 o 
   0   1  10        1.38        1.27      0.27 o 
   1   1  10        0.88        0.86      0.25 o 
   2   1  10       10.40        8.42      0.34 o 
   3   1  10        0.53        0.92      0.26 o 
  -4   2  10        2.85        2.66      0.40 o 
  -3   2  10        2.14        1.93      0.33 o 
  -2   2  10       91.69       89.96      1.74 o 
  -1   2  10       15.69       15.59      0.68 o 
   0   2  10        0.61        0.94      0.25 o 
   1   2  10        2.51        2.53      0.32 o 
   2   2  10        6.33        6.13      0.48 o 
  -4   3  10        6.62        6.81      0.57 o 
  -3   3  10        3.77        3.40      0.40 o 
  -2   3  10        0.07        0.31      0.22 o 
  -1   3  10        1.30        1.75      0.31 o 
   0   3  10        4.83        5.29      0.44 o 
   1   3  10        0.31        0.42      0.22 o 
   2   3  10        5.99        7.27      0.54 o 
  -3   4  10       10.54        8.74      0.59 o 
  -2   4  10        1.19        0.31      0.25 o 
  -1   4  10       16.06       18.13      0.75 o 
  -1  -4  11        0.08       -0.01      0.25 o 
   0  -4  11        3.98        4.99      0.45 o 
   1  -4  11        1.78        1.14      0.27 o 
   2  -4  11       14.54       14.99      0.75 o 
  -2  -3  11        3.09        3.27      0.35 o 
  -1  -3  11       11.18       11.23      0.44 o 
   0  -3  11        0.69        1.07      0.28 o 
   1  -3  11        7.64        7.37      0.51 o 
   2  -3  11        0.73        1.34      0.28 o 
   3  -3  11        0.46        0.21      0.22 o 
  -2  -2  11        1.11        1.21      0.20 o 
  -1  -2  11       80.73       85.58      1.20 o 
   0  -2  11        3.41        3.25      0.36 o 
   1  -2  11        9.59        8.22      0.52 o 
   2  -2  11        9.93       11.22      0.62 o 
   3  -2  11        5.88        6.28      0.51 o 
  -3  -1  11        5.13        5.30      0.48 o 
  -2  -1  11       11.69       13.93      0.67 o 
  -1  -1  11        2.46        2.23      0.31 o 
   0  -1  11       75.53       68.60      1.49 o 
   1  -1  11        0.39        0.47      0.22 o 
   2  -1  11        7.98        6.81      0.51 o 
   3  -1  11        9.33       10.36      0.60 o 
  -3   0  11       67.14       63.59      1.49 o 
  -2   0  11        3.49        3.40      0.38 o 
  -1   0  11       85.93       85.67      1.67 o 
   0   0  11        0.29        0.78      0.24 o 
   1   0  11       61.78       58.18      1.38 o 
   2   0  11       23.83       22.29      0.85 o 
   3   0  11       13.65       15.70      0.73 o 
  -3   1  11        4.69        4.71      0.49 o 
  -2   1  11       24.69       22.55      0.85 o 
  -1   1  11        4.90        4.99      0.44 o 
   0   1  11        2.12        1.97      0.31 o 
   1   1  11       18.93       16.12      0.71 o 
   2   1  11        0.61        0.85      0.25 o 
  -3   2  11        1.89        1.80      0.35 o 
  -2   2  11       67.57       66.27      1.51 o 
  -1   2  11       11.64       11.52      0.62 o 
   0   2  11       19.18       22.73      0.84 o 
   1   2  11        7.16        7.06      0.50 o 
  -3   3  11       21.01       22.22      0.92 o 
  -2   3  11       28.16       29.60      1.00 o 
  -1   3  11       21.28       21.76      0.85 o 
   0   3  11        5.91        5.48      0.45 o 
  -1  -3  12        0.58        0.20      0.16 o 
   0  -3  12        7.90        8.21      0.57 o 
   1  -3  12        1.64        1.63      0.32 o 
   2  -3  12       18.32       20.60      0.87 o 
  -1  -2  12        0.03        0.18      0.15 o 
   0  -2  12       18.54       20.86      0.85 o 
   1  -2  12        4.06        3.49      0.41 o 
   2  -2  12        1.44        0.53      0.24 o 
  -2  -1  12        6.93        7.40      0.55 o 
  -1  -1  12        0.29        0.98      0.28 o 
   0  -1  12        6.46        6.45      0.51 o 
   1  -1  12       33.96       34.32      1.09 o 
   2  -1  12       11.63       12.87      0.69 o 
  -2   0  12       36.92       34.19      1.08 o 
  -1   0  12       25.13       26.83      0.94 o 
   0   0  12       16.73       14.67      0.71 o 
   1   0  12       38.85       39.83      1.18 o 
   2   0  12       31.20       32.70      1.10 o 
  -2   1  12       28.63       30.59      1.03 o 
  -1   1  12        1.01        1.89      0.33 o 
   0   1  12        7.19        8.12      0.55 o 
   1   1  12        7.38        7.95      0.55 o 
  -2   2  12        1.40        0.83      0.29 o 
  -1   2  12        7.75        8.17      0.57 o 
   0   2  12       43.44       43.92      1.24 o 
   0  -1  13        0.36       -0.02      0.20 o 
  -1   0  13       49.38       54.47      1.43 o 
   0   0  13        8.18        9.23      0.61 o 
                                                 
